# Supplementary material for: Linking hard and soft traits: Physiology, morphology and anatomy interact to determine habitat affinities to soil water availability in herbaceous dicots
Source: PLoS One. 2018 Mar 28;13(3):e0193130. doi: 10.1371/journal.pone.0193130 (PMC5873933; doi:10.1371/journal.pone.0193130)
Supplement: S1 Table — Traits values are the mean of five individuals per species. Units are reported in Table 2. (XLSX) [file pone.0193130.s001.xlsx]

## Sheet: S1 Table
Species name	Specific Leaf Area	Leaf Dry Matter Content	Leaf Nitrogen Content	Stomatal area	Specific Root Length	Maximum Stomatal Conductance	Stomatal Conductance at wilting	Maximum net Photosynthesis	Net Photosynthesis at wilting	Water Use Efficiency at wilting	Soil Water Potential at wilting
Achillea millefolium	42.51	0.091	37.03	592.48	119.15	142.92	102.55	7.66	0.8	0.018	-0.76
Asclepias syriaca	38.95	0.145	50.66	250.78	11.76	346.74	141.85	11.13	2.78	0.046	-0.8
Campanula americana	51.31	0.156	49.55	319.63	235.62	512.72	102.44	12.47	0.02	0.026	-3.15
Centaurea cyanus	41.68	0.082	50.73	350.37	70.76	285.78	186.96	9.7	0.98	0.018	-0.56
Cerastium tomentosum	45.6	0.102	31.85	354.39	156.25	176.2	90.34	7.36	1.95	0.032	-6.12
Chenopodium polyspermum	53.75	0.103	45.59	298.66	90.39	437.02	56.39	10.13	1.53	0.028	-4.04
Cistus salviifolius	27.4	0.244	10.42	320.11	103.51	451.23	54.06	8.14	0.47	0.022	-15.08
Daucus carota	37.49	0.164	36.11	281.71	26.79	231.57	193.74	14.29	-1.04	0.003	-0.31
Epilobium ciliatum subsp. glandulosum	33.48	0.172	24.29	123.76	217.19	257.72	83.95	6.07	-1.1	0.006	-6.67
Erigeron canadensis	38.57	0.131	38.9	231.34	161.81	169.26	54.41	8.86	-0.44	0.019	-27.47
Eupatorium perfoliatum	53.81	0.135	27.59	339.01	51.27	397.4	145.59	8.65	0.29	0	-0.26
Hypericum perforatum	85.1	0.157	34.59	139.66	141.72	358.04	92.87	6.05	-2.44	-0.02	-15.76
Jacquemontia gracillima	57.88	0.14	37.21	83.89	45.53	329.24	41.09	10.2	0.11	0.024	-5.18
Lythrum salicaria	59.44	0.122	43.03	377.57	18.64	361.15	91.84	10.46	0.15	0.019	-6.19
Medicago lupulina	45.78	0.189	42.46	116.38	87.6	270.33	56.24	9.42	-1	0.004	-10.1
Medicago sativa	55.08	0.169	45.96	148.03	16.37	325.68	76.43	13.93	-2.54	-0.009	-3.39
Melilotus albus	27.15	0.205	23.58	172.01	30.25	265.94	46.46	12.04	-0.5	0.015	-11.26
Myagrum perfoliatum	41.66	0.068	48.68	266.08	51.82	453.83	36.85	14.45	0.27	0.036	-3.91
Nigella damascena	47.08	0.141	26.13	901.53	95.54	203.9	40.53	13.78	-0.25	0.003	-3.88
Plantago lanceolata	40.85	0.08	50.03	297.44	118.86	307.25	59.54	11.91	0.9	0.028	-12.58
Rumex acetosella	75.84	0.061	49.89	1017.48	71.9	286.42	117.41	11.86	0.77	0.041	-0.78
Scorzoneroides autumnalis	48.74	0.096	39.42	352.54	67.38	231.12	94.98	7.69	1.94	0.063	-2.01
Silene vulgaris	58.15	0.072	48.11	396.65	114.88	232.92	61.87	7.35	-0.29	0.013	-21.62
Stellaria media	78.31	0.073	42.23	660.05	113.77	185.15	198.75	4.5	-1.67	0.003	-0.19
Trifolium pratense	54.92	0.142	48.1	77.51	62.06	464.71	410.56	11.32	-0.51	0.009	-0.31
