# Supplementary material for: Linking hard and soft traits: Physiology, morphology and anatomy interact to determine habitat affinities to soil water availability in herbaceous dicots
Source: PLoS One. 2018 Mar 28;13(3):e0193130. doi: 10.1371/journal.pone.0193130 (PMC5873933; doi:10.1371/journal.pone.0193130)
Supplement: S2 Table — The columns "Link to" and "from" report the causal links presented in the path diagram (Fig 3). The "Path coefficient sign" column reports the sign of the causal link presented in the model. The last two columns report the information on correlations found in the cited literature, as well as the type of plant, species or model used. All references cited in the table are listed in S1 Text. (XLSX) [file pone.0193130.s002.xlsx]

## Sheet: S2 Table
Link to	from	Path coefficient sign	References	Information reported	Plant type, species, model
Ψwilt	Awilt	Positive	-	Mathematical relationship, WUE is calculated as net photosynthesis divided by stomatal conductance.	-
	gswilt	Negative	-	Mathematical relationship, WUE is calculated as net photosynthesis divided by stomatal conductance.	-
gswilt	LNC	Positive	Schulze et al. 1994	Positive correlation between maximum stomatal conductance and leaf nitrogen content.	Multiple plant type.
			Kröber and Bruelheide 2014	Positive correlation between maximum stomatal conductance and leaf nitrogen content.	39 evergreen and deciduous broadleaved subtropical tree species.
Ψwilt	Awilt	Positive	Daly et al. 2004	Leaf water potential = soil water potential (at night) ; maximum assimilation and minimum leaf water potential are covariant.	Meta-analysis of models found in the literature.
Ψwilt	Stomarea	Positive	Mitchell et al. 2008	Leaf water potential at turgor loss point correlate negatively with leaf water potential at full turgor.	Twenty study species incorporating a diversity of leaf types, taxa and growth habits.
			Galmés et al. 2013	Negative correlation between stomarea and stomdens, positive correlation between stomdens and gsmax. This two correlations lead to a negative correlation between stomarea and gsmax.	Ten Mediterranean species naturally occurring in the Balearic Islands including taxas representative of different growth forms and leaf habits.
gsmax	LNC	Positive	Schulze et al. 1994	Positive correlation between maximum stomatal conductance and leaf nitrogen content.	Multiple plant type.
			Kröber and Bruelheide 2014	Positive correlation between maximum stomatal conductance and leaf nitrogen content.	39 evergreen and deciduous broadleaved subtropical tree species.
			Juhrbandt et al. 2004	Positive correlation between maximum stomatal conductance and leaf nitrogen content and stomdens, and negative with leaf size.	8 tree species abundant in early stages of secondary forest succession.
gsmax	LDMC	Positive	Chaturvedi , Raghubanshi and Singh 2014	Positive correlation between maximum stomatal conductance and LDMC.	10 dominant tree species selected on site.
Amax	SLA	Negative	Garnier, Navas and Grigulis 2016	Positive correlation between Amax and SLA.	Multiple plant type.
			Wright et al. 2004	Negative correlation between Amax and LMA (1/SLA).	Multiple plant type.
			Tyree 2007 (in Pugnaire and Valladares 2007)	Negative correlation between LMA and Amax.	Across ecologically and geographically broad species comparisons of high light-adapted species.
Amax	LNC	Positive	Garnier, Navas and Grigulis 2016	Positive correlation between Amax and LNC.	Multiple plant type.
			Wright et al. 2004	Positive correlation between Amax and LNC.	Multiple plant type.
Amax	LDMC	Positive	Garnier, Navas and Grigulis 2016	Negative correlation between Amax and LDMC.	Multiple plant type.
			Wright et al. 2004	Negative correlation between Amax and LDMC.	Multiple plant type.
Amax	Stomarea	Positive	Garnier, Navas and Grigulis 2016	Positive correlation between gsmax and Amax, positive correlation between gsmax and stomarea.	Six Ramellet tomato accessions.
Amax	SRL	Negative	Alameda and Villar 2012	SRL was positively related to photosynthesis (R2=0.34 *) and transpiration rates.	Seedlings of a woody species (Fraxinus angustifolia Vahl.).
			-	SRL was positively correlated with the leaf water potential, indicating that longer and thinner roots can reduce the probabilities of reaching a water stress situation.	-
		Negative	Reich et al. 1998	Positive correlation between Amax and SRL (R2=0.79 * and 0.97 *).	Nine species of Deciduous hardwood and Evergreen conifers.
Awilt	SLA	Negative	Tyree 2007 (in Pugnaire and Valladares 2007)	As plants approach the wilt point there is a gradual loss in stomatal conductance and a reduction in photosynthetic rate.	-
Awilt	LDMC	Negative	Garnier, Navas and Grigulis 2016	Negative correlation between Amax and LDMC.	Multiple plant type.
			Wright et al. 2004	Negative correlation between Amax and LDMC.	Multiple plant type.
SLA	LDMC	Negative	Garnier, Navas and Grigulis 2016	Negative correlation between SLA and LDMC.	Multiple plant type.
			Wright et al. 2004	Negative correlation between SLA and LDMC.	Multiple plant type.
LNC	LDMC	Negative	Garnier, Navas and Grigulis 2016	Negative correlation between LNC and LDMC.	Multiple plant type.
			Wright et al. 2004	Negative correlation between LNC and LDMC.	Multiple plant type.
LDMC	Stomarea	Negative	Römermann et al. 2016	Positive correlation between LDMC and stomarea (stomatal size ~ LDMC, R2= 0.03 **)	15 summer green woody species.
